# Supplementary material for: Ultra-Stretchable and Self-Healing Anti-Freezing Strain Sensors Based on Hydrophobic Associated Polyacrylic Acid Hydrogels
Source: Materials (Basel). 2021 Oct 18;14(20):6165. doi: 10.3390/ma14206165 (PMC8538095; doi:10.3390/ma14206165)
Supplement: Supplementary file 1 [file materials-14-06165-s001.zip]

Archive with 2 entries (2 files):
- Supporting Information.pdf
- Video S1.mp4
